# Supplementary material for: Database limitations for studying the human gut microbiome
Source: PeerJ Comput Sci. 2020 Aug 17;6:e289. doi: 10.7717/peerj-cs.289 (PMC7924478; doi:10.7717/peerj-cs.289)
Supplement: Supplemental Information 1 [file peerj-cs-06-289-s001.xlsx]

## Sheet: Sheet1
List of species compiled from 3 gut microbiome articles.
Actinomyces graevenitzii
Actinomyces odontolyticus
Akkermansia muciniphila
Alistipes putredinis
Anaerococcus hydrogenalis
Anaerofustis stercorihominis
Anaerostipes caccae
Anaerotruncus colihominis
Bacteroides WH2
Bacteroides bacterium
Bacteroides caccae
Bacteroides capillosus
Bacteroides cellulosilyticus
Bacteroides coprocola
Bacteroides coprophilus
Bacteroides dorei
Bacteroides eggerthii
Bacteroides finegoldii
Bacteroides fragilis
Bacteroides intestinalis
Bacteroides ovatus
Bacteroides pectinophilus
Bacteroides plebeius
Bacteroides putredinis
Bacteroides sp.
Bacteroides splanchnicus
Bacteroides stercoris
Bacteroides thetaiotaomicron
Bacteroides uniformis
Bacteroides vulgatus
Bacteroides xylanisolvens
Bifidobacterium adolescentis
Bifidobacterium angulatum
Bifidobacterium animalis
Bifidobacterium bifidum
Bifidobacterium breve
Bifidobacterium catenulatum
Bifidobacterium dentium
Bifidobacterium gallicum
Bifidobacterium longum
Bifidobacterium pseudocatenulatum
Bilophila wadsworthia
Blautia hansenii
Blautia hydrogenotrophica
Bryantella formatexigens
Butyrivibrio crossotus
Campylobacter gracilis
Catenibacterium mitsuokai
Citrobacter youngae
Clostridium asparagiforme
Clostridium bartlettii
Clostridium bolteae
Clostridium cocleatum
Clostridium hiranonis
Clostridium hylemonae
Clostridium leptum
Clostridium methylpentosum
Clostridium nexile
Clostridium papyrosolvens
Clostridium ramosum
Clostridium scindens
Clostridium sp.
Clostridium spiroforme
Clostridium sporogenes
Clostridium symbiosum
Collinsella aerofaciens
Collinsella intestinalis
Collinsella stercoris
Coprococcus comes
Coprococcus eutactus
Corynebacterium sundsvallense
Desulfomonas pigra
Desulfovibrio desulfuricans
Desulfovibrio farfieldensis
Desulfovibrio piger
Dorea formicigenerans
Dorea longicatena
Enterobacter cancerogenus
Enterococcus faecalis
Escherichia coli
Escherichia fergusonii
Eubacterium biforme
Eubacterium dolichum
Eubacterium eligens
Eubacterium hadrum
Eubacterium hallii
Eubacterium rectale
Eubacterium siraeum
Eubacterium ventriosum
Faecalibacterium prausnitzii
Fusobacterium sp.
Fusobacterium varium
Helicobacter pylori
Holdemania filiformis
Lactobacillus casei
Lactobacillus delbrueckii
Lactobacillus reuteri
Lactococcus lactis
Methanobrevibacter smithii
Methanosphaera stadtmanae
Mitsuokella multacida
Parabacteroides distasonis
Parabacteroides johnsonii
Parabacteroides merdae
Parvimonas micra
Peptococcus sp.
Peptostreptococcus sp.
Prevotella copri
Prevotella denticola
Proteus penneri
Providencia alcalifaciens
Providencia rettgeri
Providencia rustigianii
Providencia stuartii
Roseburia intestinalis
Rothia mucilaginosa
Ruminococcus albus
Ruminococcus bromii
Ruminococcus callidus
Ruminococcus gnavus
Ruminococcus lactaris
Ruminococcus obeum
Ruminococcus torques
Shigella sp.
Slackia exigua
Streptococcus infantarius
Streptococcus pleomorphus
Streptococcus thermophilus
Subdoligranulum variabile
Suterella wadsworthensis
Victivallis vadensis
